# Supplementary material for: How Many Anxious Kids in Community Mental Health Would Be Eligible for an RCT? And Does It Matter? Insights from a Naturalistic Sample and a Non-Systematic Review
Source: Children (Basel). 2026 Mar 18;13(3):413. doi: 10.3390/children13030413 (PMC13025292; doi:10.3390/children13030413)
Supplement: Supplementary file 1 [file children-13-00413-s001.zip]

Archive with 1 entries (1 files):
- children-4187084-supplementary.pdf
